# Supplementary material for: Detection of simple and complex de novo mutations with multiple reference sequences
Source: Genome Res. 2020 Aug;30(8):1154–69. doi: 10.1101/gr.255505.119 (PMC7462078; doi:10.1101/gr.255505.119)
Supplement: Supplemental Material [file supp_gr.255505.119_Supplemental_Code.tar.zip]

Archive with 1 entries (1 files):
- Supplemental_Code.tar.gz
